# Supplementary material for: Less is more in language production: an information-theoretic analysis of agrammatism in primary progressive aphasia
Source: Brain Commun. 2023 Apr 25;5(3):fcad136. doi: 10.1093/braincomms/fcad136 (PMC10263269; doi:10.1093/braincomms/fcad136)
Supplement: fcad136_Supplementary_Data [file fcad136_Supplementary_Data.zip]

Archive with 2 entries (2 files):
- Supplementary Material.docx
- Supplementary Table 1.pdf
